# Supplementary material for: Factors associated with cessation of smoking in health professionals: a scoping review
Source: Glob Health Action. 2023 May 31;16(1):2216068. doi: 10.1080/16549716.2023.2216068 (PMC10234132; doi:10.1080/16549716.2023.2216068)
Supplement: Supplemental Material [file ZGHA_A_2216068_SM6656.zip]

Archive with 2 entries (2 files):
- Supplementary_file_1_Table.docx
- Supplementary_file_2_Table.docx
